# Supplementary material for: Two Are Better Than One: Integrating Spatial Geometry with a Conspicuous Landmark in Zebrafish Reorientation Behavior
Source: Animals (Basel). 2023 Feb 3;13(3):537. doi: 10.3390/ani13030537 (PMC9913199; doi:10.3390/ani13030537)
Supplement: Supplementary file 1 [file animals-13-00537-s001.zip]

Archive with 1 entries (1 files):
- animals-2167811-supplementary.xlsx
