# Supplementary material for: Two Are Better Than One: Integrating Spatial Geometry with a Conspicuous Landmark in Zebrafish Reorientation Behavior
Source: Animals (Basel). 2023 Feb 3;13(3):537. doi: 10.3390/ani13030537 (PMC9913199; doi:10.3390/ani13030537)
Supplement: Supplementary file 1 [file animals-13-00537-s001.zip › animals-2167811-supplementary.xlsx]

## Sheet: ALL
fish	length	distance	trials_to_learning	first_C	first_N	first_R	first_F	tot_C	tot_N	tot_R	tot_F	first_C_validation	first_N_validation	first_R_validation	first_F_validation	tot_C_validation	tot_N_validation	tot_R_validation	tot_F_validation	trials_to_relearning	first_C_re	first_N_re	first_R_re	first_F_re	tot_C_re	tot_N_re	tot_R_re	tot_F_re	first_C_validation_re	first_N_validation_re	first_R_validation_re	first_F_validation_re	tot_C_validation_re	tot_N_validation_re	tot_R_validation_re	tot_F_validation_re	TEST1_first_C	TEST1_first_N	TEST1_first_R	TEST1_first_F	TEST1_first_CR	TEST1_first_NF	TEST1_tot_C	TEST1_tot_N	TEST1_tot_R	TEST1_tot_F	TEST1_tot_CR	TEST1_tot_NF	TEST2_first_A
1	1	1	116	70	0	20	10	66.67	0	26.67	6.67	87.5	0	12.5	0	88.89	0	11.111	0	20	66.67	8.33	8.33	16.67	75	6.25	6.25	12.5	87.5	0	12.5	0	88.89	0	11.11	0	40	20	20	20	60	40	28.18	24.55	27.27	20	55.45	44.55	20
2	1	1	112	87.5	0	12.5	0	88.89	0	11.11	0	66.67	11.11	11.11	11.11	75	8.33	8.33	8.33	8	87.5	12.5	0	0	88.89	11.11	0	0	66.67	11.11	11.11	11.11	75	8.33	8.33	8.33	50	10	40	0	90	10	32.2	16.95	32.2	18.64	64.41	35.59	10
3	1	2	42	87.5	0	0	12.5	72.73	0	9.09	18.18	75	12.5	12.5	0	80	10	10	0	67	66.67	11.11	0	22.22	75	8.33	0	16.67	75	25	0	0	78.57	14.29	0	7.14	20	40	20	20	40	60	25	17.86	35.71	21.43	60.71	39.29	/
4	1	2	56	75	0	12.5	12.5	72.73	0	9.09	18.18	70	0	0	30	71.43	0	7.14	21.43	24	75	12.5	0	12.5	81.82	9.09	0	9.09	77.78	11.11	0	11.11	70.59	11.76	0	17.65	50	20	20	10	70	30	35.11	19.15	27.66	18.08	62.77	37.23	40
5	1	2	88	75	0	12.5	12.5	72.73	0	18.18	9.09	77.78	11.11	0	11.11	69.23	15.38	0	15.38	24	87.5	0	0	12.5	88.89	0	0	11.11	75	12.5	0	12.5	80	10	0	10	30	10	20	40	50	50	30.28	26.61	22.02	21.1	52.29	47.71	30
6	1	2	48	75	25	0	0	80	20	0	0	70	0	10	20	76.92	0	7.69	15.38	26	80	10	0	10	66.67	16.67	11.11	5.56	87.5	0	0	12.5	88.89	0	0	11.11	30	20	40	10	70	30	28.57	21.43	24.29	25.71	52.86	47.14	30
7	1	1	28	70	30	0	0	76.92	23.08	0	0	100	0	0	0	100	0	0	0	8	87.5	12.5	0	0	80	0	10	10	75	0	12.5	12.5	80	0	10	10	20	10	50	20	70	30	22.11	22.11	37.89	17.89	60	40	10
8	1	1	24	100	0	0	0	100	0	0	0	100	0	0	0	100	0	0	0	8	100	0	0	0	100	0	0	0	100	0	0	0	100	0	0	0	30	20	30	20	60	40	22.73	27.27	33.33	16.67	56.06	43.94	0
10	1	2	40	87.5	12.5	0	0	88.89	11.11	0	0	100	0	0	0	100	0	0	0	8	100	0	0	0	100	0	0	0	100	0	0	0	100	0	0	0	30	20	40	10	70	30	46.43	21.43	21.43	10.71	67.86	32.14	100
11	2	1	56	87.5	0	12.5	0	88.89	0	11.11	0	75	12.5	0	12.5	80	10	0	10	8	100	0	0	0	100	0	0	0	100	0	0	0	100	0	0	0	60	20	20	0	80	20	30.14	13.7	31.51	24.66	61.64	38.36	30
12	2	1	32	100	0	0	0	100	0	0	0	70	10	0	20	71.43	7.14	0	21.43	17	87.5	0	12.5	0	88.89	0	11.11	0	83.33	16.67	0	0	87.5	0	12.5	0	50	10	40	0	90	10	54.1	11.48	24.59	9.84	78.69	21.31	30
13	2	2	34	70	0	10	20	76.92	0	7.69	15.38	75	0	12.5	12.5	72.73	0	18.18	9.09	8	87.5	12.5	0	0	88.89	11.11	0	0	87.5	12.5	0	0	90	10	0	0	40	20	40	0	80	20	34.78	19.57	28.26	17.39	63.04	36.96	20
14	2	2	74	75	12.5	12.5	0	68.75	25	6.25	0	70	20	10	0	76.92	15.38	7.69	0	36	70	30	0	0	78.57	21.43	0	0	100	0	0	0	100	0	0	0	40	30	20	10	60	40	32.26	25.81	25.81	16.13	58.06	41.94	50
15	2	2	48	75	25	0	0	70.59	29.41	0	0	75	12.5	12.5	0	76.92	15.38	7.69	0	16	75	25	0	0	80	20	0	0	75	25	0	0	80	20	0	0	40	20	40	0	80	20	40.23	16.09	26.44	17.24	66.67	33.33	40
18	2	1	32	87.5	12.5	0	0	88.89	11.11	0	0	87.5	12.5	0	0	88.89	11.11	0	0	8	100	0	0	0	100	0	0	0	100	0	0	0	100	0	0	0	50	10	10	30	60	40	46.67	6.67	6.67	40	53.33	46.67	0
19	2	1	101	87.5	0	0	12.5	88.89	0	0	11.11	100	0	0	0	100	0	0	0	8	87.5	12.5	0	0	88.89	11.11	0	0	87.5	12.5	0	0	88.89	11.11	0	0	30	30	10	30	40	60	53.19	21.28	10.64	14.89	63.83	36.17	30
20	2	2	192	87.5	12.5	0	0	88.89	11.11	0	0	87.5	12.5	0	0	88.89	11.11	0	0	8	75	25	0	0	80	20	0	0	75	25	0	0	80	20	0	0	20	10	50	20	70	30	22.67	14.67	44	18.67	66.67	33.33	40
21	2	2	56	75	12.5	12.5	0	80	10	10	0	75	12.5	0	12.5	80	10	0	10	16	75	25	0	0	80	20	0	0	75	12.5	12.5	0	80	10	10	0	40	20	30	10	70	30	37.21	16.28	32.56	13.95	69.77	30.23	10
[truncated: 31 more columns]
